# Supplementary material for: Exploring the pathology of an epidermal disease affecting a circum-Antarctic sea star
Source: Sci Rep. 2018 Jul 27;8:11353. doi: 10.1038/s41598-018-29684-0 (PMC6063859; doi:10.1038/s41598-018-29684-0)
Supplement: Supplementary file 3 — Table S1 [file 41598_2018_29684_MOESM3_ESM.xlsx]

## Sheet: Hoja1
Exploring the pathology of an epidermal disease affecting a circum-Antarctic sea star
Laura Núñez-Pons1,2*, Thierry M. Work3, Carlos Angulo-Preckler4, Juan Moles5, Conxita Avila4
Table S1. Statistical summary of the permutational multivariate analysis of variance (PERMANOVA) using Bray Curtis distances of bacterial and fungal communities associated to O. validus.
PERMANOVA (based on Bray-Curtis similarity)
Differences between O. validus health states (Healthy, NON_Affected and Affected)
	Df	SS		MS		F		R2		P
Genetic marker		16S	ITS-1	16S	ITS-1	16S	ITS-1	16S	ITS-1	16S	ITS-1
Status	1	0.1373	0.2233	1.1373	0.2233	1.9963	1.0396	0.0358	0.0235	0.0160*	0.3709
Status:Specimen	28	2.537	6.0442	0.0906	0.2159	1.3177	1.0051	0.661	0.6374	0.0826	0.4642
Status:Tissue	1	0.201	0.2086	0.201	0.2086	2.9227	0.9715	0.0524	0.022	0.0002***	0.554
Pairwise comparison of differences between O. validus health states (Healthy, NON_Affected and Affected)
	Df	SS		MS		F		R2		P
Genetic marker		16S	ITS-1	16S	ITS-1	16S	ITS-1	16S	ITS-1	16S	ITS-1
Healthy vs NON_Affected	1	0.01492	-	0.014922	-	0.87194	-	0.0302	-	0.4993	-
Healthy vs Affected	1	0.08632	-	0.086323	-	5.4857	-	0.16382	-	0.0011**	-
Affecfed vs NON_Affected	1	0.08978	-	0.089781	-	4.8739	-	0.14826	-	0.0049**	-
