# Supplementary material for: Exploring the pathology of an epidermal disease affecting a circum-Antarctic sea star
Source: Sci Rep. 2018 Jul 27;8:11353. doi: 10.1038/s41598-018-29684-0 (PMC6063859; doi:10.1038/s41598-018-29684-0)
Supplement: Supplementary file 4 — Table S2 [file 41598_2018_29684_MOESM4_ESM.xlsx]

## Sheet: Hoja1
Exploring the pathology of an epidermal disease affecting a circum-Antarctic sea star
Laura Núñez-Pons1,2*, Thierry M. Work3, Carlos Angulo-Preckler4, Juan Moles5, Conxita Avila4
Table S2. Similarity percentages (SIMPER) analysis identifying bacterial B_OTU’s contributing > 0.3% dissimilarity between O. validus health states.
SIMPER –Similarity Percentages analysis: drivers of dissimilarity between health states: Healthy, Affected and NON_Affected tissue samples
Contrast: Healthy versus Affected
B_OTU-level dissimilarity [average dissimilarity = 97%]							Mean abundance (%)		Contribution to dissimilarity (%)
OTU	Phylum	Class	Order	Family	Genus	Species	Healthy	Affected	Individual	Cummulative
B_OTU240	Actinobacteria	Actinobacteria	Corynebacteriales	Nocardiaceae	Rhodococcus	unidentified	63.16	78.25	5.59	36.7
B_OTU338	Proteobacteria	Gammaproteobacteria	Pseudomonadales	Moraxellaceae	Acinetobacter	uncultured bacterium	6.54	7.38	1.38	45.78
B_OTU190	Proteobacteria	Alphaproteobacteria	Rhodobacterales	Rhodobacteraceae	Roseobacter clade NAC11-7 lineage	uncultured alpha proteobacterium	8.31	3.72	1.25	54.01
B_OTU28	Proteobacteria	Alphaproteobacteria	Rhodobacterales	Rhodobacteraceae	uncultured	uncultured marine bacterium	6.39	2.94	1.05	60.92
B_OTU159	Proteobacteria	Alphaproteobacteria	Rhodobacterales	Rhodobacteraceae	Sulfitobacter	uncultured marine bacterium	6.27	4.11	0.94	67.11
B_OTU124	Bacteroidetes	Flavobacteriia	Flavobacteriales	Flavobacteriaceae	Polaribacter	uncultured Polaribacter sp.	1.44	1.68	0.43	69.91
B_OTU299	Proteobacteria	Gammaproteobacteria	Alteromonadales	Colwelliaceae	Colwellia	uncultured marine bacterium	1.74	0.57	0.3	71.88
B_OTU325	Proteobacteria	Betaproteobacteria	Rhodocyclales	Rhodocyclaceae	Azovibrio	uncultured bacterium	0.81	0	0.13	72.76
B_OTU60	Firmicutes	Clostridia	Clostridiales	Clostridiaceae 1	Clostridium sensu stricto 1	Clostridium sp. UsIt101-1	0.66	0	0.11	73.47
B_OTU247	Firmicutes	Bacilli	Bacillales	Bacillaceae	Bacillus	Bacillus firmus	0.6	0.6	0.11	74.17
B_OTU625	Bacteroidetes	Cytophagia	Cytophagales	Flammeovirgaceae	Fabibacter	uncultured bacterium	0.57	0.03	0.09	74.79
B_OTU309	Proteobacteria	Betaproteobacteria	Burkholderiales	Comamonadaceae	uncultured	uncultured bacterium	0.51	0	0.09	75.36
B_OTU188	Bacteroidetes	Bacteroidia	Bacteroidales	Porphyromonadaceae	Microbacter	Porphyromonadaceae bacterium NM7	0.48	0	0.08	75.89
B_OTU194	Firmicutes	Clostridia	Clostridiales	Family XII	Acidaminobacter	uncultured bacterium	0.48	0	0.08	76.4
B_OTU32	Firmicutes	Bacilli	Bacillales	Bacillaceae	Geobacillus	Geobacillus stearothermophilus	0.54	0.42	0.08	76.91
B_OTU132	Proteobacteria	Betaproteobacteria	Rhodocyclales	Rhodocyclaceae	Zoogloea	Zoogloea sp. UNPF36	0.33	0	0.06	77.29
B_OTU210	Firmicutes	Negativicutes	Selenomonadales	Veillonellaceae	Pelosinus	uncultured bacterium	0.33	0	0.06	77.65
B_OTU352	Firmicutes	Clostridia	Clostridiales	Clostridiaceae 1	Clostridium sensu stricto 12	uncultured bacterium	0.33	0	0.06	78.02
B_OTU4	Proteobacteria	Gammaproteobacteria	Alteromonadales	Moritellaceae	Moritella	uncultured Moritella sp.	0.21	0.3	0.05	78.38
B_OTU14	Proteobacteria	Betaproteobacteria	Rhodocyclales	Rhodocyclaceae	Azospira	uncultured bacterium	0.3	0	0.05	78.72
Contrast: NON_Affected versus Affected
							Mean abundance (%)		Contribution to dissimilarity (%)
B_OTU	Phylum	Class	Order	Family	Genus	Species	NON_Affected	Affected	Individual	Cummulative
B_OTU240	Actinobacteria	Actinobacteria	Corynebacteriales	Nocardiaceae	Rhodococcus	unidentified	55.18	78.25	5.68	37.54
B_OTU190	Proteobacteria	Alphaproteobacteria	Rhodobacterales	Rhodobacteraceae	Roseobacter clade NAC11-7 lineage	uncultured alpha proteobacterium	12.81	3.72	2.05	51.11
B_OTU159	Proteobacteria	Alphaproteobacteria	Rhodobacterales	Rhodobacteraceae	Sulfitobacter	uncultured marine bacterium	12.18	4.11	1.82	63.11
B_OTU338	Proteobacteria	Gammaproteobacteria	Pseudomonadales	Moraxellaceae	Acinetobacter	uncultured bacterium	8.55	7.38	1.61	73.76
B_OTU28	Proteobacteria	Alphaproteobacteria	Rhodobacterales	Rhodobacteraceae	uncultured	uncultured marine bacterium	8.22	2.94	1.38	82.86
B_OTU124	Bacteroidetes	Flavobacteriia	Flavobacteriales	Flavobacteriaceae	Polaribacter	uncultured Polaribacter sp.	0.6	1.68	0.31	84.94
B_OTU247	Firmicutes	Bacilli	Bacillales	Bacillaceae	Bacillus	Bacillus firmus	0.75	0.6	0.12	85.75
B_OTU299	Proteobacteria	Gammaproteobacteria	Alteromonadales	Colwelliaceae	Colwellia	uncultured marine bacterium	0.48	0.57	0.1	86.44
B_OTU32	Firmicutes	Bacilli	Bacillales	Bacillaceae	Geobacillus	Geobacillus stearothermophilus	0.57	0.42	0.08	86.94
B_OTU625	Bacteroidetes	Cytophagia	Cytophagales	Flammeovirgaceae	Fabibacter	uncultured bacterium	0.39	0.03	0.06	87.36
B_OTU294	Firmicutes	Bacilli	Bacillales	Bacillaceae	Bacillus	uncultured bacterium	0.27	0.18	0.05	87.69
Contrast: Healthy versus NON_Affected
							Mean abundance (%)		Contribution to dissimilarity (%)
B_OTU	Phylum	Class	Order	Family	Genus	Species	Healthy	NON_Affected	Individual	Cummulative
B_OTU240	Actinobacteria	Actinobacteria	Corynebacteriales	Nocardiaceae	Rhodococcus	unidentified	63.16	55.18	5.67	34.19
B_OTU190	Proteobacteria	Alphaproteobacteria	Rhodobacterales	Rhodobacteraceae	Roseobacter clade NAC11-7 lineage	uncultured alpha proteobacterium	8.31	12.81	1.99	46.21
B_OTU159	Proteobacteria	Alphaproteobacteria	Rhodobacterales	Rhodobacteraceae	Sulfitobacter	uncultured marine bacterium	6.27	12.18	1.64	56.08
B_OTU28	Proteobacteria	Alphaproteobacteria	Rhodobacterales	Rhodobacteraceae	uncultured	uncultured marine bacterium	6.39	8.22	1.32	64.04
B_OTU338	Proteobacteria	Gammaproteobacteria	Pseudomonadales	Moraxellaceae	Acinetobacter	uncultured bacterium	6.54	8.55	1.07	70.48
B_OTU299	Proteobacteria	Gammaproteobacteria	Alteromonadales	Colwelliaceae	Colwellia	uncultured marine bacterium	1.74	0.48	0.3	72.27
B_OTU124	Bacteroidetes	Flavobacteriia	Flavobacteriales	Flavobacteriaceae	Polaribacter	uncultured Polaribacter sp.	1.44	0.6	0.28	73.98
B_OTU325	Proteobacteria	Betaproteobacteria	Rhodocyclales	Rhodocyclaceae	Azovibrio	uncultured bacterium	0.81	0	0.13	74.79
B_OTU60	Firmicutes	Clostridia	Clostridiales	Clostridiaceae 1	Clostridium sensu stricto 1	Clostridium sp. UsIt101-1	0.66	0	0.11	75.44
B_OTU625	Bacteroidetes	Cytophagia	Cytophagales	Flammeovirgaceae	Fabibacter	uncultured bacterium	0.57	0.39	0.1	76.07
B_OTU247	Firmicutes	Bacilli	Bacillales	Bacillaceae	Bacillus	Bacillus firmus	0.6	0.75	0.1	76.68
B_OTU309	Proteobacteria	Betaproteobacteria	Burkholderiales	Comamonadaceae	uncultured	uncultured bacterium	0.51	0	0.09	77.21
B_OTU188	Bacteroidetes	Bacteroidia	Bacteroidales	Porphyromonadaceae	Microbacter	Porphyromonadaceae bacterium NM7	0.48	0	0.08	77.69
B_OTU32	Firmicutes	Bacilli	Bacillales	Bacillaceae	Geobacillus	Geobacillus stearothermophilus	0.54	0.57	0.08	78.17
B_OTU194	Firmicutes	Clostridia	Clostridiales	Family XII	Acidaminobacter	uncultured bacterium	0.48	0	0.08	78.64
B_OTU132	Proteobacteria	Betaproteobacteria	Rhodocyclales	Rhodocyclaceae	Zoogloea	Zoogloea sp. UNPF36	0.33	0	0.06	78.99
B_OTU210	Firmicutes	Negativicutes	Selenomonadales	Veillonellaceae	Pelosinus	uncultured bacterium	0.33	0	0.06	79.32
B_OTU352	Firmicutes	Clostridia	Clostridiales	Clostridiaceae 1	Clostridium sensu stricto 12	uncultured bacterium	0.33	0	0.06	79.65
B_OTU14	Proteobacteria	Betaproteobacteria	Rhodocyclales	Rhodocyclaceae	Azospira	uncultured bacterium	0.3	0	0.05	79.96
