# Supplementary material for: Exploring the pathology of an epidermal disease affecting a circum-Antarctic sea star
Source: Sci Rep. 2018 Jul 27;8:11353. doi: 10.1038/s41598-018-29684-0 (PMC6063859; doi:10.1038/s41598-018-29684-0)
Supplement: Supplementary file 5 — Table S3 [file 41598_2018_29684_MOESM5_ESM.xlsx]

## Sheet: Hoja1
Exploring the pathology of an epidermal disease affecting a circum-Antarctic sea star
Laura Núñez-Pons1,2*, Thierry M. Work3, Carlos Angulo-Preckler4, Juan Moles5, Conxita Avila4
Table S3. Similarity percentages (SIMPER) analysis identifying fungal F_OTU’s contributing > 0.3% dissimilarity between O. validus health states.
SIMPER –Similarity Percentages analysis: drivers of dissimilarity between health states: Healthy, Affected and NON_Affected tissue samples
Contrast: Healthy versus Affected
F_OTU-level dissimilarity [average dissimilarity = 97%]							Mean abundance (%)		Contribution to dissimilarity (%)
OTU	Phylum	Class	Order	Family	Genus	Species	Healthy	Affected	Individual	Cummulative
F_OTU573	Ascomycota	Eurotiomycetes	Eurotiales	unidentified	unidentified	Eurotiales sp.	19.46	22.75	5.05	7.55
F_OTU526	Ascomycota	unidentified	unidentified	unidentified	unidentified	Ascomycota sp.	8.2	4.8	3.78	13.2
F_OTU564	unidentified	unidentified	unidentified	unidentified	unidentified	Fungi sp.	5.5	3.37	2.77	17.33
F_OTU556	Ascomycota	Eurotiomycetes	Eurotiales	unidentified	unidentified	Eurotiales sp.	0.56	4.98	2.5	21.07
F_OTU514	Basidiomycota	Microbotryomycetes	Sporidiobolales	Incertae sedis	Rhodotorula	Rhodotorula mucilaginosa	2.4	3.24	1.83	23.8
F_OTU539	unidentified	unidentified	unidentified	unidentified	unidentified	Fungi sp.	3.24	2.77	1.33	25.79
F_OTU199	Ascomycota	Saccharomycetes	Saccharomycetales	Incertae sedis	Candida	Candida parapsilosis	0.15	2.51	1.29	27.73
F_OTU551	Basidiomycota	Incertae sedis	Malasseziales	Malasseziaceae	Malassezia	Malassezia restricta	2.73	3.08	1.29	29.65
F_OTU497	Basidiomycota	Tremellomycetes	Tremellales	Incertae sedis	Cryptococcus	Cryptococcus carnescens	2.21	1.1	1.27	31.54
F_OTU548	Ascomycota	Saccharomycetes	Saccharomycetales	Incertae sedis	Cyberlindnera	Cyberlindnera jadinii	0.28	2.35	1.25	33.42
F_OTU536	Ascomycota	Sordariomycetes	Hypocreales	unidentified	unidentified	Hypocreales sp.	2.41	0	1.21	35.22
F_OTU538	Ascomycota	Saccharomycetes	Saccharomycetales	Incertae sedis	Candida	Candida sake	2.08	1.81	1.2	37.02
F_OTU486	Basidiomycota	Agaricomycetes	Polyporales	unidentified	unidentified	Polyporales sp.	0.47	2.2	1.11	38.68
F_OTU482	Ascomycota	Eurotiomycetes	Chaetothyriales	Herpotrichiellaceae	Phaeococcomyces	Phaeococcomyces nigricans	1.81	0	0.9	40.03
F_OTU509	Ascomycota	Eurotiomycetes	Eurotiales	Trichocomaceae	Aspergillus	Aspergillus austroafricanus	1.49	2.45	0.85	41.3
F_OTU520	unidentified	unidentified	unidentified	unidentified	unidentified	Fungi sp.	0	1.69	0.84	42.56
F_OTU530	Ascomycota	Sordariomycetes	Hypocreales	Nectriaceae	unidentified	Nectriaceae sp.	0.33	1.28	0.76	43.71
F_OTU475	Basidiomycota	Tremellomycetes	Trichosporonales	Trichosporonaceae	Trichosporon	Trichosporon asahii	1.34	0.85	0.76	44.84
F_OTU565	Basidiomycota	unidentified	unidentified	unidentified	unidentified	Fungi sp.	1.41	0.09	0.74	45.95
F_OTU484	Ascomycota	Eurotiomycetes	Eurotiales	Trichocomaceae	Penicillium	Penicillium glandicola	1.49	1.77	0.72	47.02
F_OTU531	Ascomycota	Dothideomycetes	Pleosporales	Incertae sedis	Periconia	Periconia sp.	1.4	0	0.7	48.07
F_OTU474	Ascomycota	Dothideomycetes	Pleosporales	Cucurbitariaceae	Pyrenochaetopsis	Pyrenochaetopsis leptospora	1.27	0.17	0.69	49.11
F_OTU512	Ascomycota	Dothideomycetes	Capnodiales	Davidiellaceae	Cladosporium	Cladosporium halotolerans	1.55	1.23	0.69	50.13
F_OTU559	Ascomycota	Saccharomycetes	Saccharomycetales	Incertae sedis	Debaryomyces	Debaryomyces nepalensis	1.07	1.18	0.66	51.13
F_OTU519	Basidiomycota	Incertae sedis	Malasseziales	Malasseziaceae	Malassezia	Malassezia globosa	0.89	1.07	0.63	52.07
F_OTU499	Basidiomycota	Tremellomycetes	Tremellales	Incertae sedis	Cryptococcus	Cryptococcus magnus	1.14	0.14	0.62	53.01
F_OTU558	Basidiomycota	Agaricomycetes	unidentified	unidentified	unidentified	Agaricomycetes sp.	0.87	0.87	0.59	53.89
F_OTU566	Basidiomycota	Microbotryomycetes	Incertae sedis	Incertae sedis	Glaciozyma	Glaciozyma martinii	1.09	0.13	0.59	54.77
F_OTU555	Basidiomycota	Agaricostilbomycetes	Agaricostilbales	Agaricostilbaceae	Sterigmatomyces	Sterigmatomyces halophilus	0.91	1.08	0.57	55.63
F_OTU500	unidentified	unidentified	unidentified	unidentified	unidentified	Fungi sp.	1.11	0	0.56	56.46
F_OTU543	Basidiomycota	Agaricomycetes	Trechisporales	Hydnodontaceae	Sistotremastrum	Sistotremastrum guttuliferum	0.18	0.96	0.54	57.27
F_OTU502	Ascomycota	unidentified	unidentified	unidentified	unidentified	Ascomycota sp.	0.82	0.37	0.54	58.08
F_OTU327	Basidiomycota	Tremellomycetes	Tremellales	Incertae sedis	Cryptococcus	Cryptococcus antarcticus	1.01	0	0.51	58.84
F_OTU76	Basidiomycota	Tremellomycetes	Tremellales	Incertae sedis	Cryptococcus	Cryptococcus victoriae	0.62	0.41	0.49	59.56
F_OTU575	Basidiomycota	Agaricomycetes	Hymenochaetales	Hymenochaetaceae	Phellinus	Phellinus gilvus	1	0.62	0.48	60.28
F_OTU165	Basidiomycota	Tremellomycetes	Trichosporonales	Trichosporonaceae	Trichosporon	Trichosporon guehoae	0	0.94	0.47	60.99
F_OTU568	Ascomycota	Dothideomycetes	Dothideales	Dothioraceae	Aureobasidium	Aureobasidium pullulans	0.79	0.27	0.46	61.68
F_OTU513	Basidiomycota	Tremellomycetes	Cystofilobasidiales	Cystofilobasidiaceae	Mrakia	Mrakia frigida	0.81	0.24	0.46	62.37
F_OTU450	unidentified	unidentified	unidentified	unidentified	unidentified	Fungi sp.	0	0.87	0.44	63.02
F_OTU569	Basidiomycota	Agaricomycetes	Polyporales	Polyporaceae	Microporus	Microporus affinis	0.3	0.77	0.43	63.67
F_OTU557	Ascomycota	Dothideomycetes	Capnodiales	Davidiellaceae	Cladosporium	Cladosporium dominicanum	0.37	0.61	0.43	64.32
F_OTU483	unidentified	unidentified	unidentified	unidentified	unidentified	Fungi sp.	0.84	0	0.42	64.95
F_OTU476	Ascomycota	Eurotiomycetes	Eurotiales	Trichocomaceae	Penicillium	Penicillium multicolor	0.05	0.84	0.42	65.58
F_OTU157	Basidiomycota	Microbotryomycetes	Sporidiobolales	Incertae sedis	Rhodosporidium	Rhodosporidium babjevae	0.19	0.71	0.42	66.2
F_OTU115	Ascomycota	Eurotiomycetes	Eurotiales	Trichocomaceae	Penicillium	Penicillium bialowiezense	0.29	0.63	0.42	66.83
F_OTU11	Ascomycota	Saccharomycetes	Saccharomycetales	Incertae sedis	Candida	Candida norvegica	0.72	0.15	0.42	67.45
F_OTU563	Basidiomycota	unidentified	unidentified	unidentified	unidentified	Basidiomycota sp.	0.37	0.51	0.41	68.05
F_OTU527	Ascomycota	Sordariomycetes	Hypocreales	Nectriaceae	Fusarium	Fusarium oxysporum	0.62	0.36	0.4	68.65
F_OTU571	Basidiomycota	Agaricomycetes	Cantharellales	Ceratobasidiaceae	Ceratobasidium	Ceratobasidium sp.	0.77	0	0.39	69.23
F_OTU528	unidentified	unidentified	unidentified	unidentified	unidentified	Fungi sp.	0.14	0.7	0.37	69.79
F_OTU510	Basidiomycota	Incertae sedis	Malasseziales	unidentified	unidentified	Malasseziales sp.	0.53	0.32	0.36	70.32
F_OTU485	unidentified	unidentified	unidentified	unidentified	unidentified	Fungi sp.	0.67	0	0.34	70.82
F_OTU581	Basidiomycota	Tremellomycetes	Tremellales	unidentified	unidentified	Tremellales sp.	0	0.65	0.33	71.31
F_OTU549	unidentified	unidentified	unidentified	unidentified	unidentified	Fungi sp.	0.62	0.11	0.33	71.8
F_OTU33	Basidiomycota	Tremellomycetes	Tremellales	Incertae sedis	Cryptococcus	Cryptococcus diffluens	0.06	0.58	0.31	72.27
F_OTU369	Ascomycota	Dothideomycetes	Capnodiales	Capnodiaceae	Polychaeton	Polychaeton citri	0.53	0.12	0.31	72.73
F_OTU503	Basidiomycota	Microbotryomycetes	Sporidiobolales	Incertae sedis	unidentified	Incertae sedis sp.	0.56	0.14	0.3	73.18
Contrast: NON_Affected versus Affected
							Mean abundance (%)		Contribution to dissimilarity (%)
F_OTU	Phylum	Class	Order	Family	Genus	Species	NON_Affected	Affected	Individual	Cummulative
F_OTU573	Ascomycota	Eurotiomycetes	Eurotiales	unidentified	unidentified	Eurotiales sp.	17.92	22.75	5.38	7.94
F_OTU526	Ascomycota	unidentified	unidentified	unidentified	unidentified	Ascomycota sp.	8.27	4.803	3.7	13.4
F_OTU578	Ascomycota	Sordariomycetes	unidentified	unidentified	unidentified	Sordariomycetes sp.	6.418	0	3.21	18.13
F_OTU564	unidentified	unidentified	unidentified	unidentified	unidentified	Fungi sp.	6.447	3.372	2.76	22.2
F_OTU556	Ascomycota	Eurotiomycetes	Eurotiales	unidentified	unidentified	Eurotiales sp.	0.8216	4.982	2.54	25.96
F_OTU538	Ascomycota	Saccharomycetes	Saccharomycetales	Incertae sedis	Candida	Candida sake	3.857	1.808	2.28	29.32
F_OTU497	Basidiomycota	Tremellomycetes	Tremellales	Incertae sedis	Cryptococcus	Cryptococcus carnescens	3.77	1.1	2.02	32.3
F_OTU477	Ascomycota	Dothideomycetes	Pleosporales	unidentified	unidentified	Pleosporales sp.	3.397	0	1.7	34.81
F_OTU514	Basidiomycota	Microbotryomycetes	Sporidiobolales	Incertae sedis	Rhodotorula	Rhodotorula mucilaginosa	2.056	3.242	1.61	37.18
F_OTU199	Ascomycota	Saccharomycetes	Saccharomycetales	Incertae sedis	Candida	Candida parapsilosis	0.4649	2.509	1.38	39.22
F_OTU548	Ascomycota	Saccharomycetes	Saccharomycetales	Incertae sedis	Cyberlindnera	Cyberlindnera jadinii	0.5402	2.347	1.35	41.21
F_OTU486	Basidiomycota	Agaricomycetes	Polyporales	unidentified	unidentified	Polyporales sp.	1.002	2.195	1.19	42.97
F_OTU539	unidentified	unidentified	unidentified	unidentified	unidentified	Fungi sp.	2.183	2.773	1.16	44.68
F_OTU475	Basidiomycota	Tremellomycetes	Trichosporonales	Trichosporonaceae	Trichosporon	Trichosporon asahii	1.904	0.8528	1.08	46.28
F_OTU559	Ascomycota	Saccharomycetes	Saccharomycetales	Incertae sedis	Debaryomyces	Debaryomyces nepalensis	2.021	1.176	1.08	47.86
F_OTU528	unidentified	unidentified	unidentified	unidentified	unidentified	Fungi sp.	1.959	0.7011	1.06	49.43
F_OTU509	Ascomycota	Eurotiomycetes	Eurotiales	Trichocomaceae	Aspergillus	Aspergillus austroafricanus	2.214	2.449	0.93	50.81
F_OTU551	Basidiomycota	Incertae sedis	Malasseziales	Malasseziaceae	Malassezia	Malassezia restricta	2.391	3.082	0.92	52.17
F_OTU520	unidentified	unidentified	unidentified	unidentified	unidentified	Fungi sp.	0	1.688	0.84	53.42
F_OTU484	Ascomycota	Eurotiomycetes	Eurotiales	Trichocomaceae	Penicillium	Penicillium glandicola	0.9719	1.768	0.79	54.58
F_OTU563	Basidiomycota	unidentified	unidentified	unidentified	unidentified	Basidiomycota sp.	1.179	0.5132	0.79	55.75
F_OTU575	Basidiomycota	Agaricomycetes	Hymenochaetales	Hymenochaetaceae	Phellinus	Phellinus gilvus	1.32	0.6242	0.74	56.85
F_OTU519	Basidiomycota	Incertae sedis	Malasseziales	Malasseziaceae	Malassezia	Malassezia globosa	0.9465	1.069	0.71	57.9
F_OTU530	Ascomycota	Sordariomycetes	Hypocreales	Nectriaceae	unidentified	Nectriaceae sp.	0.1206	1.281	0.68	58.91
F_OTU512	Ascomycota	Dothideomycetes	Capnodiales	Davidiellaceae	Cladosporium	Cladosporium halotolerans	0.7501	1.227	0.56	59.74
F_OTU476	Ascomycota	Eurotiomycetes	Eurotiales	Trichocomaceae	Penicillium	Penicillium multicolor	0.4544	0.8388	0.56	60.56
F_OTU543	Basidiomycota	Agaricomycetes	Trechisporales	Hydnodontaceae	Sistotremastrum	Sistotremastrum guttuliferum	0.2322	0.9599	0.56	61.38
F_OTU572	Ascomycota	Saccharomycetes	Saccharomycetales	Incertae sedis	Candida	Candida orthopsilosis	0.7993	0.3713	0.53	62.16
F_OTU464	Ascomycota	Eurotiomycetes	Eurotiales	Trichocomaceae	Aspergillus	Aspergillus gracilis	0.8478	0.4897	0.52	62.92
F_OTU557	Ascomycota	Dothideomycetes	Capnodiales	Davidiellaceae	Cladosporium	Cladosporium dominicanum	0.4621	0.6103	0.49	63.64
F_OTU555	Basidiomycota	Agaricostilbomycetes	Agaricostilbales	Agaricostilbaceae	Sterigmatomyces	Sterigmatomyces halophilus	0.8383	1.077	0.48	64.36
F_OTU165	Basidiomycota	Tremellomycetes	Trichosporonales	Trichosporonaceae	Trichosporon	Trichosporon guehoae	0	0.9448	0.47	65.05
F_OTU558	Basidiomycota	Agaricomycetes	unidentified	unidentified	unidentified	Agaricomycetes sp.	0.4725	0.8742	0.47	65.74
F_OTU116	Ascomycota	Sordariomycetes	Xylariales	Incertae sedis	Monographella	Monographella cucumerina	0.8782	0	0.44	66.39
F_OTU450	unidentified	unidentified	unidentified	unidentified	unidentified	Fungi sp.	0	0.8726	0.44	67.03
F_OTU160	unidentified	unidentified	unidentified	unidentified	unidentified	Fungi sp.	0.8699	0	0.43	67.68
F_OTU569	Basidiomycota	Agaricomycetes	Polyporales	Polyporaceae	Microporus	Microporus affinis	0.2475	0.7671	0.43	68.3
F_OTU182	Ascomycota	Sordariomycetes	Hypocreales	unidentified	unidentified	Hypocreales sp.	0.7699	0.05281	0.41	68.91
F_OTU115	Ascomycota	Eurotiomycetes	Eurotiales	Trichocomaceae	Penicillium	Penicillium bialowiezense	0.2404	0.6266	0.4	69.5
F_OTU581	Basidiomycota	Tremellomycetes	Tremellales	unidentified	unidentified	Tremellales sp.	0.1738	0.6515	0.4	70.09
F_OTU553	Basidiomycota	Tremellomycetes	Tremellales	Incertae sedis	unidentified	Incertae sedis sp.	0.7467	0	0.37	70.64
F_OTU157	Basidiomycota	Microbotryomycetes	Sporidiobolales	Incertae sedis	Rhodosporidium	Rhodosporidium babjevae	0	0.7064	0.35	71.16
F_OTU323	Ascomycota	Dothideomycetes	Capnodiales	Teratosphaeriaceae	Devriesia	Devriesia lagerstroemiae	0.6966	0	0.35	71.68
F_OTU527	Ascomycota	Sordariomycetes	Hypocreales	Nectriaceae	Fusarium	Fusarium oxysporum	0.4554	0.3573	0.34	72.18
F_OTU55	unidentified	unidentified	unidentified	unidentified	unidentified	Fungi sp.	0.1058	0.599	0.34	72.68
F_OTU19	Basidiomycota	Wallemiomycetes	Wallemiales	Wallemiaceae	Wallemia	Wallemia mellicola	0.5372	0.2284	0.33	73.17
F_OTU33	Basidiomycota	Tremellomycetes	Tremellales	Incertae sedis	Cryptococcus	Cryptococcus diffluens	0.06947	0.5783	0.31	73.63
F_OTU544	Basidiomycota	Cystobasidiomycetes	Cystobasidiales	Cystobasidiaceae	Occultifur	Occultifur sp.	0.2389	0.4156	0.31	74.09
Contrast: Healthy_NON_Affected
							Mean abundance (%)		Contribution to dissimilarity (%)
F_OTU	Phylum	Class	Order	Family	Genus	Species	Healthy	NON_Affected	Individual	Cummulative
F_OTU573	Ascomycota	Eurotiomycetes	Eurotiales	unidentified	unidentified	Eurotiales sp.	19.46	17.92	5.15	7.44
F_OTU526	Ascomycota	unidentified	unidentified	unidentified	unidentified	Ascomycota sp.	8.202	8.27	4.91	14.53
F_OTU564	unidentified	unidentified	unidentified	unidentified	unidentified	Fungi sp.	5.504	6.447	3.56	19.67
F_OTU578	Ascomycota	Sordariomycetes	unidentified	unidentified	unidentified	Sordariomycetes sp.	0.1837	6.418	3.26	24.38
F_OTU497	Basidiomycota	Tremellomycetes	Tremellales	Incertae sedis	Cryptococcus	Cryptococcus carnescens	2.208	3.77	2.38	27.81
F_OTU538	Ascomycota	Saccharomycetes	Saccharomycetales	Incertae sedis	Candida	Candida sake	2.076	3.857	2.37	31.22
F_OTU477	Ascomycota	Dothideomycetes	Pleosporales	unidentified	unidentified	Pleosporales sp.	0	3.397	1.7	33.68
F_OTU514	Basidiomycota	Microbotryomycetes	Sporidiobolales	Incertae sedis	Rhodotorula	Rhodotorula mucilaginosa	2.397	2.056	1.44	35.76
F_OTU539	unidentified	unidentified	unidentified	unidentified	unidentified	Fungi sp.	3.237	2.183	1.28	37.61
F_OTU551	Basidiomycota	Incertae sedis	Malasseziales	Malasseziaceae	Malassezia	Malassezia restricta	2.731	2.391	1.27	39.44
F_OTU475	Basidiomycota	Tremellomycetes	Trichosporonales	Trichosporonaceae	Trichosporon	Trichosporon asahii	1.336	1.904	1.26	41.26
F_OTU536	Ascomycota	Sordariomycetes	Hypocreales	unidentified	unidentified	Hypocreales sp.	2.409	0	1.21	42.99
F_OTU559	Ascomycota	Saccharomycetes	Saccharomycetales	Incertae sedis	Debaryomyces	Debaryomyces nepalensis	1.07	2.021	1.01	44.46
F_OTU528	unidentified	unidentified	unidentified	unidentified	unidentified	Fungi sp.	0.1383	1.959	0.97	45.86
F_OTU482	Ascomycota	Eurotiomycetes	Chaetothyriales	Herpotrichiellaceae	Phaeococcomyces	Phaeococcomyces nigricans	1.808	0	0.9	47.16
F_OTU509	Ascomycota	Eurotiomycetes	Eurotiales	Trichocomaceae	Aspergillus	Aspergillus austroafricanus	1.488	2.214	0.9	48.46
F_OTU575	Basidiomycota	Agaricomycetes	Hymenochaetales	Hymenochaetaceae	Phellinus	Phellinus gilvus	0.9964	1.32	0.84	49.68
F_OTU565	Basidiomycota	Agaricomycetes	Polyporales	Meruliaceae	Scopuloides	Scopuloides hydnoides	1.414	0.07297	0.74	50.74
F_OTU563	Basidiomycota	unidentified	unidentified	unidentified	unidentified	Basidiomycota sp.	0.3663	1.179	0.7	51.75
F_OTU531	Ascomycota	Dothideomycetes	Pleosporales	Incertae sedis	Periconia	Periconia sp.	1.398	0	0.7	52.76
F_OTU512	Ascomycota	Dothideomycetes	Capnodiales	Davidiellaceae	Cladosporium	Cladosporium halotolerans	1.548	0.7501	0.67	53.72
F_OTU566	Basidiomycota	Microbotryomycetes	Incertae sedis	Incertae sedis	Glaciozyma	Glaciozyma martinii	1.085	0.2957	0.65	54.66
F_OTU499	Basidiomycota	Tremellomycetes	Tremellales	Incertae sedis	Cryptococcus	Cryptococcus magnus	1.142	0.1944	0.65	55.59
F_OTU484	Ascomycota	Eurotiomycetes	Eurotiales	Trichocomaceae	Penicillium	Penicillium glandicola	1.486	0.9719	0.64	56.51
F_OTU474	Ascomycota	Dothideomycetes	Pleosporales	Cucurbitariaceae	Pyrenochaetopsis	Pyrenochaetopsis leptospora	1.27	0	0.63	57.43
F_OTU500	unidentified	unidentified	unidentified	unidentified	unidentified	Fungi sp.	1.114	0	0.56	58.23
F_OTU513	Basidiomycota	Tremellomycetes	Cystofilobasidiales	Cystofilobasidiaceae	Mrakia	Mrakia frigida	0.8114	0.3868	0.55	59.02
F_OTU486	Basidiomycota	Agaricomycetes	Polyporales	unidentified	unidentified	Polyporales sp.	0.4687	1.002	0.54	59.8
F_OTU519	Basidiomycota	Incertae sedis	Malasseziales	Malasseziaceae	Malassezia	Malassezia globosa	0.8882	0.9465	0.53	60.56
F_OTU11	Ascomycota	Saccharomycetes	Saccharomycetales	Incertae sedis	Candida	Candida norvegica	0.7226	0.441	0.53	61.32
F_OTU555	Basidiomycota	Agaricostilbomycetes	Agaricostilbales	Agaricostilbaceae	Sterigmatomyces	Sterigmatomyces halophilus	0.9131	0.8383	0.52	62.06
F_OTU327	Basidiomycota	Tremellomycetes	Tremellales	Incertae sedis	Cryptococcus	Cryptococcus antarcticus	1.014	0	0.51	62.79
F_OTU558	Basidiomycota	Agaricomycetes	unidentified	unidentified	unidentified	Agaricomycetes sp.	0.8746	0.4725	0.5	63.51
F_OTU572	Ascomycota	Saccharomycetes	Saccharomycetales	Incertae sedis	Candida	Candida orthopsilosis	0.1664	0.7993	0.46	64.17
F_OTU116	Ascomycota	Sordariomycetes	Xylariales	Incertae sedis	Monographella	Monographella cucumerina	0	0.8782	0.44	64.81
F_OTU160	unidentified	unidentified	unidentified	unidentified	unidentified	Fungi sp.	0	0.8699	0.43	65.43
F_OTU464	Ascomycota	Eurotiomycetes	Eurotiales	Trichocomaceae	Aspergillus	Aspergillus gracilis	0.2488	0.8478	0.43	66.06
F_OTU568	Ascomycota	Dothideomycetes	Dothideales	Dothioraceae	Aureobasidium	Aureobasidium pullulans	0.7917	0.1551	0.43	66.68
F_OTU483	unidentified	unidentified	unidentified	unidentified	unidentified	Fungi sp.	0.8447	0	0.42	67.29
F_OTU503	Basidiomycota	Microbotryomycetes	Sporidiobolales	Incertae sedis	unidentified	Incertae sedis sp.	0.5577	0.516	0.42	67.89
F_OTU502	Ascomycota	unidentified	unidentified	unidentified	unidentified	Ascomycota sp.	0.8246	0.04654	0.41	68.49
F_OTU527	Ascomycota	Sordariomycetes	Hypocreales	Nectriaceae	Fusarium	Fusarium oxysporum	0.6184	0.4554	0.41	69.09
F_OTU553	Basidiomycota	Tremellomycetes	Tremellales	Incertae sedis	unidentified	Incertae sedis sp.	0.1047	0.7467	0.41	69.68
F_OTU571	Basidiomycota	Agaricomycetes	Cantharellales	Ceratobasidiaceae	Ceratobasidium	Ceratobasidium sp.	0.7701	0	0.39	70.23
F_OTU182	Ascomycota	Sordariomycetes	Hypocreales	unidentified	unidentified	Hypocreales sp.	0	0.7699	0.38	70.79
F_OTU549	unidentified	unidentified	unidentified	unidentified	unidentified	Fungi sp.	0.6155	0.258	0.36	71.31
F_OTU323	Ascomycota	Dothideomycetes	Capnodiales	Teratosphaeriaceae	Devriesia	Devriesia lagerstroemiae	0.03207	0.6966	0.36	71.83
F_OTU556	Ascomycota	Eurotiomycetes	Eurotiales	unidentified	unidentified	Eurotiales sp.	0.5589	0.8216	0.36	72.35
F_OTU548	Ascomycota	Saccharomycetes	Saccharomycetales	Incertae sedis	Cyberlindnera	Cyberlindnera jadinii	0.28	0.5402	0.35	72.86
F_OTU510	Basidiomycota	Incertae sedis	Malasseziales	unidentified	unidentified	Malasseziales sp.	0.5261	0.2807	0.34	73.36
F_OTU557	Ascomycota	Dothideomycetes	Capnodiales	Davidiellaceae	Cladosporium	Cladosporium dominicanum	0.3655	0.4621	0.34	73.84
F_OTU485	unidentified	unidentified	unidentified	unidentified	unidentified	Fungi sp.	0.6703	0	0.34	74.33
F_OTU76	Basidiomycota	Tremellomycetes	Tremellales	Incertae sedis	Cryptococcus	Cryptococcus victoriae	0.6184	0.007692	0.31	74.78
F_OTU19	Basidiomycota	Wallemiomycetes	Wallemiales	Wallemiaceae	Wallemia	Wallemia mellicola	0.1367	0.5372	0.31	75.22
